# Supplementary material for: ParCuR—A Novel AI-Enabled Gait Cueing Wearable for Patients with Parkinson’s Disease
Source: Sensors (Basel). 2025 Nov 20;25(22):7077. doi: 10.3390/s25227077 (PMC12656022; doi:10.3390/s25227077)
Supplement: Supplementary file 1 [file sensors-25-07077-s001.zip]

Archive with 1 entries (1 files):
- sensors-3969940-supplementary.pdf
